# Supplementary material for: Altered Immune Cytokine Expression Associated with KoRV B Infection and Season in Captive Koalas
Source: PLoS One. 2016 Oct 5;11(10):e0163780. doi: 10.1371/journal.pone.0163780 (PMC5051944; doi:10.1371/journal.pone.0163780)
Supplement: S1 File — (XLSX) [file pone.0163780.s001.xlsx]

## Sheet: Sheet1
Animal	Season	Stimulation	KoRV Status	Sex	IL6 ΔΔCq	IFNg ΔΔCq	IL4 ΔΔCq	IL10 ΔΔCq	TNFa ΔΔCq	IL17 ΔΔCq
Koala 1	April	PMAio 5h	A	M	1.03711	102.72	42.0073	0.884276	1.61616	147.068
Koala 2	April	PMAio 5h	A	M	0.199495	87.6951	27.7502	1.20951	0.689883	399.842
Koala 3	April	PMAio 5h	A	F	2.01837	265.614	64.1416	0.860465	6.78895	548.498
Koala 4	April	PMAio 5h	A	F	0.88984	220.039	37.0556	1.43556	15.3655	370.47
Koala 5	April	PMAio 5h	A	M	0.0385131	1.05811	0.387291	0.111994	0.150882	4.50451
Koala 6	April	PMAio 5h	A	F	0.274151	8.47401	0.67504	0.0867522	0.213609	33.04
Koala 7	April	PMAio 5h	A	F	0.125168	5.43371	1.08068	0.0145982	0.185815	95.9952
Koala 8	April	PMAio 5h	B	F	3.31766	81.0177	9.31894	1.19762	13.7386	329.158
Koala 9	April	PMAio 5h	B	F	4.85557	1418	65.3286	4.05483	7.41087	3748.09
Koala 10	April	PMAio 5h	B	M	0.615816	787.192	12.0467	2.62183	27.8687	3364.69
Koala 11	April	PMAio 5h	B	F	1.26592	111.444	9.06421	1.47445	1.95909	675.994
Koala 12	April	PMAio 5h	B	M	1.3759	165.464	2.80962	3.31814	0.882933	453.399
Koala 1	April	PMAPHA 5h	A	M						3205.5
Koala 2	April	PMAPHA 5h	A	M	0.664758	4.85982	3.3891	1.88022	1.79117	501.777
Koala 3	April	PMAPHA 5h	A	F	1.97499	47.5656	56.9588	3.9227	56.5653	481.652
Koala 4	April	PMAPHA 5h	A	M	0.549862	9.56087	39.0471	1.98225	12.356	27.662
Koala 5	April	PMAPHA 5h	A	M	0.198645	0.520607	0.146428	0.239528	0.0463356	11.6986
Koala 6	April	PMAPHA 5h	A	F	5.08233	2.4546	1.97999	2.2587	1.72368	14.6764
Koala 7	April	PMAPHA 5h	A	F	1.27628	5.5479	1.2328	0.219447	0.647047	155.632
Koala 8	April	PMAPHA 5h	B	F	4.94356	87.7636	15.9507	8.66711	25.0294	5350.85
Koala 9	April	PMAPHA 5h	B	F						36273.4
Koala 10	April	PMAPHA 5h	B	M	0.407413	0.369735	11.2712	2.10609	3.06219	2026.21
Koala 11	April	PMAPHA 5h	B	F						7072.05
Koala 12	April	PMAPHA 5h	B	M	0.68829	6.36909	0.210383	1.73038	0.334734	48.2042
Koala 1	April	PMAPHA 12h	A	M	0.107058	12.0961	8.43548	0.149319	1.28919
Koala 2	April	PMAPHA 12h	A	M	2.07101	191.385	494.674	1.07202	8.4581	1351.49
Koala 3	April	PMAPHA 12h	A	F	2.02549	16.4301	6.71911	1.04846	4.49484	23.0752
Koala 4	April	PMAPHA 12h	A	F	0.265946	1.54672		0.907021	0.75221	4.82058
Koala 5	April	PMAPHA 12h	A	M	0.513912	3.24809	0.217576	0.287094	0.168357	0.0277685
Koala 6	April	PMAPHA 12h	A	F	0.277641	2.14547	1.32988	0.0968097	0.871332	4.79422
Koala 7	April	PMAPHA 12h	A	F	2.5074	17.8295	0.284439	0.115518	0.434128	94.7591
Koala 8	April	PMAPHA 12h	B	F	1.54529	114.395	75.9974	2.63514	17.8503	514.804
Koala 9	April	PMAPHA 12h	B	F	2.70533	325.34	21.1972	1.30659	12.7799	0.319925
Koala 10	April	PMAPHA 12h	B	M	1.48016	444.41	562.515	3.33052	4.10035	0.572659
Koala 11	April	PMAPHA 12h	B	F	0.623846	2209.13	35.488	0.882251	9.37787	1.64634
Koala 1	April	PMAio 12h	A	M	1.41675	715.389	386.034	0.354187	3.51271	1.51843
Koala 2	April	PMAio 12h	A	M	0.938095	480.305	43.6469	0.00703032	6.31073	10281.8
Koala 3	April	PMAio 12h	A	F	0.342059	23.14	2.39881	0.124336	0.102402
Koala 4	April	PMAio 12h	A	F	4.38159	188.897	11.1692	2.17566	1.05808	106.999
Koala 5	April	PMAio 12h	A	M	0.263327	134.823	1.75921	0.996489	0.0766764	45.4096
Koala 6	April	PMAio 12h	A	F	0.524046	74.4276	13.3407	0.322588	0.984707	92.9103
Koala 7	April	PMAio 12h	A	F	3.43969	67.7561	1.51811	0.1833	0.36915	149.322
Koala 8	April	PMAio 12h	B	F	0.0714955	61.138	6.42634	0.0943389	0.218241	2.43513
Koala 9	April	PMAio 12h	B	F	0.539107	604.1	8.50695	0.355678	1.85143	18.3619
Koala 1	August	PMAio 12h	A	M	0.223693	560.121	3.13745	0.668776	2.94771	398.82
Koala 2	August	PMAio 12h	A	M	4.10101	17032.2	39.0156	4.55035	9.7539	66.5321
Koala 4	August	PMAio 12h	A	F	0.0812969	243.764	1.31891	1.0938	1.45331	17.1406
Koala 6	August	PMAio 12h	A	F	8.61577	6640.06		5.52885	22.1154	116.726
Koala 7	August	PMAio 12h	A	F	7.19979	2952.98	56.0233	1.73863	1.99717	1571.53
Koala 13	August	PMAio 12h	B	F	0.290168	129.334	3.79726	0.584372	0.250861	197.398
Koala 8	August	PMAio 12h	B	F	0.0717441	308.474	1.4835	0.185437	0.297096	16.6679
Koala 9	August	PMAio 12h	B	F	29.0299	169329	2194.18	60.5253	71.4799	170506
Koala 10	August	PMAio 12h	B	M	40.7301	142246	32723.2	44.8807		1349.33
Koala 12	August	PMAio 12h	B	M	11.1564	30996	442.58	11.0793	19.8325	3690.99
Koala 14	August	PMAio 12h	B	F	3.86112	2975.71	61.7779	3.09303	32.6502	382.421
Koala 1	August	PMAio 5h	A	M	3.23742	1557.31	45.0933	479.319	4.30151	3678.35
Koala 2	August	PMAio 5h	A	M	0.730942	11251.5	3.02688	191.053	1.50298	1921.25
Koala 3	August	PMAio 5h	A	F	0.344274	280.456	64.9668	11.2483	0.381996	50.2701
Koala 4	August	PMAio 5h	A	F	1.03327	116.745	7.65933	58.7785	0.231201	81.981
Koala 6	August	PMAio 5h	A	F	3.9443	224.375	11.8743	213.748	1.90497	161.991
Koala 7	August	PMAio 5h	A	F	10.881	1492.73	209.927	150.513	23.9797	2581.05
Koala 13	August	PMAio 5h	B	F	0.45822	2201.26	2.97752	16.8434	0.560238	167.047
Koala 8	August	PMAio 5h	B	F	7.06149	59063.2	12677.4	9409.95	621.656	1468.34
Koala 9	August	PMAio 5h	B	F	94.5333	6177.26	35.0842	227.978	1.45675	4914.23
Koala 10	August	PMAio 5h	B	M	51.2308	7175.87	26049	928.616	109.057	107125
Koala 12	August	PMAio 5h	B	M	0.296151	524.357	22.2295	16.5001	1.14425	124.018
Koala 14	August	PMAio 5h	B	F	125.788	129703	5812.13	882.132	69.7852	112913
Koala 1	August	PMAPHA 12h	A	M	17.0509	898.749	28.2813	14.1406	85.7327	9821.82
Koala 2	August	PMAPHA 12h	A	M	32.4832	230.98	10.0674	7.11874	190.233	69.6292
Koala 4	August	PMAPHA 12h	A	F	0.621884	5.63618	2.93776	6.84342	15.0816	79.6011
Koala 6	August	PMAPHA 12h	A	F	53.3467	163.974	25.7647	19.3912	259.093	223.996
Koala 7	August	PMAPHA 12h	A	F	3.62109	149.751	12.2646	23.3674	18.3337	1841.19
Koala 13	August	PMAPHA 12h	B	F	2.67074	4.61791	6.17844	3.13234	3.82973	325.664
Koala 8	August	PMAPHA 12h	B	F	0.258313	42.4353	1.87539	0.37558	1.73772	134.103
Koala 9	August	PMAPHA 12h	B	F	20.8734	691.505	76.2992	66.4223	66.8843	24895.5
Koala 10	August	PMAPHA 12h	B	M	2.99517	31.182	31.6172	2.28571	7.07455	396.902
Koala 12	August	PMAPHA 12h	B	M	15.1878	15769.4	2749.29	19.7645	51.0855	9120.16
Koala 14	August	PMAPHA 12h	B	F	14.2482	93.2288	24.1291	110.103	195.728	1363.13
Koala 1	August	PMAPHA 5h	A	M	12.8298	135.432	1.60373	11.9707	0.223978	252.726
Koala 2	August	PMAPHA 5h	A	M	3.68314	114.638		22.4857	0.732518	29.4651
Koala 3	August	PMAPHA 5h	A	F	1.50115	49.3874	4.67859	9.48779	0.25633	30.4015
Koala 4	August	PMAPHA 5h	A	F	87.8556	16.4164		26.1196	0.455986	34.227
Koala 6	August	PMAPHA 5h	A	F	38.7402	2.76209	1.17753	7.49412	0.326637	17.8241
Koala 7	August	PMAPHA 5h	A	F	13.1806	80.468	19.5669	39.406	6.96606	205.123
Koala 13	August	PMAPHA 5h	B	F	55.4573	1441.45	3.32489	47.2848	1.55111	565.469
Koala 8	August	PMAPHA 5h	B	F	2.35606	318.772	3.28611	12.1795	2.82134	67.0135
Koala 9	August	PMAPHA 5h	B	F	127.559	1646.31	5.63736	55.1398	1.45904	945.557
Koala 10	August	PMAPHA 5h	B	M	7.25204	188.496	117.652	37.4888	6.71966	587.476
Koala 12	August	PMAPHA 5h	B	M	7.81785	3557.81	59.9951	167.355	11.7678	414.944
Koala 14	August	PMAPHA 5h	B	F	26.4498	329.74	13.2249	42.671	1.82157	1148.22
Koala 1	December	PMAio 12h	A	M	1.05363	3009.63	14.5745	3.44707	4.80778	144.545
Koala 2	December	PMAio 12h	A	M	0.749237	10180.3	893.605	6.98129	15.818	1421.79
Koala 3	December	PMAio 12h	A	F	0.372454	414.473	22.0871	1.36144	2.63013	1256.45
Koala 4	December	PMAio 12h	A	F	1.08147	340.851	4.76672	1.15909	1.30405	35.0902
Koala 5	December	PMAio 12h	A	M	0.0244898	102.418	0.462756	0.931949	0.207089	199.234
Koala 6	December	PMAio 12h	A	F	5.83683	2013.07	21.1881	4.57948	9.48196	258.709
Koala 13	December	PMAio 12h	B	F	3.5744	85741.3	1330.45	20.7883		124.302
Koala 8	December	PMAio 12h	B	F	11.5006	720.894	138.491	10.7305	3.53974	10687.5
Koala 9	December	PMAio 12h	B	F	1.18293	1823.34	459.006	2.81351		892.909
Koala 10	December	PMAio 12h	B	M	2.69467	1964.72	333.168	2.42857	1.18108	11037.4
Koala 12	December	PMAio 12h	B	M	28.3	5884.61	63.6783	11.4934	10.3584	3175.42
Koala 14	December	PMAio 12h	B	F	13.119	2309.85	41.1718	6.69733		229.697
Koala 1	December	PMAio 5h	A	M	0.224046	431.097	39.4477	1.90774	1.39655	1620.1
Koala 2	December	PMAio 5h	A	M	0.467748	1556.19	14300.8	64.6153	22.5305	23884.8
Koala 3	December	PMAio 5h	A	F	0.765511	741.598	1179.94	1.89802	151.639	469.342
Koala 4	December	PMAio 5h	A	F	0.302555	450.464	2.93888	3.216	1.83435	846.442
Koala 5	December	PMAio 5h	A	M	0.532027	1322.98	713.896	35.9912	11.3103	9472.77
Koala 6	December	PMAio 5h	A	F	0.399379	920.216	22.5621	5.67976	6.17239	2948.63
Koala 13	December	PMAio 5h	B	F	0.101849	623.613	565.941	4.45217	13.4965	1221.56
Koala 8	December	PMAio 5h	B	F	0.681343	353.718	58.7474	20.2024	2.86087	6411.53
Koala 9	December	PMAio 5h	B	F	0.296566	5391.33	1694.24	32.8182	61.241	83902.5
Koala 10	December	PMAio 5h	B	M	6.88064	772.046	735.48	37.0793	4.00706	16527.1
Koala 12	December	PMAio 5h	B	M	46.3987	2.09137e+06	8.0805e+06	558.732	1777.97	24593.9
Koala 14	December	PMAio 5h	B	F	3.30006	18593.3	509.343	20.147	11.255	17468.8
Koala 1	December	PMAPHA 12h	A	M	2.25857	453.641	11.9208	1.60816		258.749
Koala 2	December	PMAPHA 12h	A	M	0.231463	127.898	56.0582	2.21738	1.58981	808.359
Koala 3	December	PMAPHA 12h	A	F	2.70097	32.7513	38.679	1.65116	0.754441	1471.92
Koala 4	December	PMAPHA 12h	A	F	119.564	3695.72	91.8774	0.23191	10.5681	4677.88
Koala 5	December	PMAPHA 12h	A	M	0.220047	63.3769	2.50686	4.3647	0.388472	2219.29
Koala 6	December	PMAPHA 12h	A	F	15.0956	400.61	45.4451	6.30306	2.33926	2085.32
Koala 13	December	PMAPHA 12h	B	F	5.78741	581.211	127.373	6.4662		644.894
Koala 8	December	PMAPHA 12h	B	F	224.853	437.409	256.504	24.1314	11.5742	18597.7
Koala 9	December	PMAPHA 12h	B	F	20.121	2165.71	639.423	19.0356		12166.5
Koala 10	December	PMAPHA 12h	B	M	7.41086	347.204	474.295	6.14597	1.4237	5255.6
Koala 12	December	PMAPHA 12h	B	M				17.9587		30.4129
Koala 14	December	PMAPHA 12h	B	F	48.6834	193.388	10.2344	4.21449	8.31294	582.195
Koala 1	December	PMAPHA 5h	A	M	0.637894	19.5811	5.74134	1.16586	0.179417	93.7917
Koala 2	December	PMAPHA 5h	A	M	17.7849	1725.24	8437.37	1280.58	39.1945	165054
Koala 3	December	PMAPHA 5h	A	F	1.15605	16.3272	3.4803	5.42345	0.773359	1104.52
Koala 4	December	PMAPHA 5h	A	F	28.1743	133.095	0.874365	23.0438	1.84844	3341.56
Koala 5	December	PMAPHA 5h	A	M	65.2658	14049.7	17059.1	748.706	17.6092	21894.1
Koala 6	December	PMAPHA 5h	A	F	1.58881	16.0884	1.75072	4.34076	2.12571	1626.94
Koala 13	December	PMAPHA 5h	B	F	0.962923	144.557	185.528	8.19926	7.65018	806.479
Koala 8	December	PMAPHA 5h	B	F	60.4352	1339.35	89.0978	877.538	19.6617	30942.8
Koala 9	December	PMAPHA 5h	B	F	56.6609	88554.8	13628	811.407	22.8525	921920
Koala 10	December	PMAPHA 5h	B	M	17.8816	25.8198	3.78529	21.2649	3.36453	2226.26
Koala 12	December	PMAPHA 5h	B	M	633.087	62270.4	30920.1	1879.66	35.1697	145057
Koala 14	December	PMAPHA 5h	B	F	11.212	603.398	11.4475	16.8768	1.70169	4695.18
Koala 1	February	PMAio 5h	A	M	1.81093	1110.3	183.131	7.9819	7.60386	914.432
Koala 2	February	PMAio 5h	A	M	0.0881972	379.216	48.7347	7.29484	0.761479	3342.88
Koala 3	February	PMAio 5h	A	F	0.998347	344.322	4.43094	1.86298	1.30823	1073.13
Koala 4	February	PMAio 5h	A	F	0.866414	24.9874	1.68544	19.0686	0.595894	631.714
Koala 5	February	PMAio 5h	A	M	0.0455709	124.868	11.7473	1.57381	3.6408	506.443
Koala 6	February	PMAio 5h	A	F	3.01506	416.505	25.3197	6.50789	8.76764	126.429
Koala 8	February	PMAio 5h	B	F	5.70284	3424.51	129.041	26.754	3.014	19779
Koala 9	February	PMAio 5h	B	F	0.549185	566.277	81.3102	3.66894	0.541624	3270.66
Koala 10	February	PMAio 5h	B	M	1.61407	826.402	122.845	35.7705	1.71796	8195.97
Koala 14	February	PMAio 5h	B	F	0.283429	177.424	12.8265	3.0974	1.33891	4156.23
Koala 1	February	PMAPHA 5h	A	M	19.5718	167.812	7.06506	30.2886	0.858983	849.636
Koala 2	February	PMAPHA 5h	A	M	0.108375	10.3682	2.40177	0.903815	0.519106	120.601
Koala 3	February	PMAPHA 5h	A	F	8.94177	10.7821	0.297417	1.62514	0.4899	48.1866
Koala 4	February	PMAPHA 5h	A	F	25.7548	8.03764	2.00941	76.4673	1.43075	368.82
Koala 5	February	PMAPHA 5h	A	M	0.769996	25.3326	5.2522	8.95642	16.9466	73.1569
Koala 6	February	PMAPHA 5h	A	F	9.18055	29.2139	8.21682	12.0301	9.90791	37.4938
Koala 8	February	PMAPHA 5h	B	F	16.7173	81.7571	0.515224	5.29002	1.0521	1229
Koala 9	February	PMAPHA 5h	B	F	16.8256	165.718	37.5981	9.73099	10.2858	1786.09
Koala 10	February	PMAPHA 5h	B	M	20.105	369.513	23.909	99.6973	7.05909	11824.4
Koala 14	February	PMAPHA 5h	B	F	4.30882	44.5481	15.97	20.6389	11.2145	4321.43

## Sheet: Sheet2
Animal	Season	Stimulation	KoRV Status	Sex	IL6 ΔΔCq	IFNg ΔΔCq	IL4 ΔΔCq	IL10 ΔΔCq	TNFa ΔΔCq	IL17 ΔΔCq
Darwin	August	PMAio 12h	A	M	0.223693	560.121	3.13745	0.668776	2.94771	398.82
Durrell	August	PMAio 12h	A	M	4.10101	17032.2	39.0156	4.55035	9.7539	66.5321
Maggie	August	PMAio 12h	A	F	0.0812969	243.764	1.31891	1.0938	1.45331	17.1406
Seeana	August	PMAio 12h	A	F	8.61577	6640.06		5.52885	22.1154	116.726
Willow	August	PMAio 12h	A	F	7.19979	2952.98	56.0233	1.73863	1.99717	1571.53
Coral	August	PMAio 12h	B	F	0.290168	129.334	3.79726	0.584372	0.250861	197.398
Eliza	August	PMAio 12h	B	F	0.0717441	308.474	1.4835	0.185437	0.297096	16.6679
Freya	August	PMAio 12h	B	F	29.0299	169329	2194.18	60.5253	71.4799	170506
Koori	August	PMAio 12h	B	M	40.7301	142246	32723.2	44.8807		1349.33
McCauley	August	PMAio 12h	B	M	11.1564	30996	442.58	11.0793	19.8325	3690.99
River	August	PMAio 12h	B	F	3.86112	2975.71	61.7779	3.09303	32.6502	382.421
Darwin	August	PMAio 5h	A	M	3.23742	1557.31	45.0933	479.319	4.30151	3678.35
Durrell	August	PMAio 5h	A	M	0.730942	11251.5	3.02688	191.053	1.50298	1921.25
Grace	August	PMAio 5h	A	F	0.344274	280.456	64.9668	11.2483	0.381996	50.2701
Maggie	August	PMAio 5h	A	F	1.03327	116.745	7.65933	58.7785	0.231201	81.981
Seeana	August	PMAio 5h	A	F	3.9443	224.375	11.8743	213.748	1.90497	161.991
Willow	August	PMAio 5h	A	F	10.881	1492.73	209.927	150.513	23.9797	2581.05
Coral	August	PMAio 5h	B	F	0.45822	2201.26	2.97752	16.8434	0.560238	167.047
Eliza	August	PMAio 5h	B	F	7.06149	59063.2	12677.4	9409.95	621.656	1468.34
Freya	August	PMAio 5h	B	F	94.5333	6177.26	35.0842	227.978	1.45675	4914.23
Koori	August	PMAio 5h	B	M	51.2308	7175.87	26049	928.616	109.057	107125
McCauley	August	PMAio 5h	B	M	0.296151	524.357	22.2295	16.5001	1.14425	124.018
River	August	PMAio 5h	B	F	125.788	129703	5812.13	882.132	69.7852	112913
Darwin	August	PMAPHA 12h	A	M	17.0509	898.749	28.2813	14.1406	85.7327	9821.82
Durrell	August	PMAPHA 12h	A	M	32.4832	230.98	10.0674	7.11874	190.233	69.6292
Maggie	August	PMAPHA 12h	A	F	0.621884	5.63618	2.93776	6.84342	15.0816	79.6011
Seeana	August	PMAPHA 12h	A	F	53.3467	163.974	25.7647	19.3912	259.093	223.996
Willow	August	PMAPHA 12h	A	F	3.62109	149.751	12.2646	23.3674	18.3337	1841.19
Coral	August	PMAPHA 12h	B	F	2.67074	4.61791	6.17844	3.13234	3.82973	325.664
Eliza	August	PMAPHA 12h	B	F	0.258313	42.4353	1.87539	0.37558	1.73772	134.103
Freya	August	PMAPHA 12h	B	F	20.8734	691.505	76.2992	66.4223	66.8843	24895.5
Koori	August	PMAPHA 12h	B	M	2.99517	31.182	31.6172	2.28571	7.07455	396.902
McCauley	August	PMAPHA 12h	B	M	15.1878	15769.4	2749.29	19.7645	51.0855	9120.16
River	August	PMAPHA 12h	B	F	14.2482	93.2288	24.1291	110.103	195.728	1363.13
Darwin	August	PMAPHA 5h	A	M	12.8298	135.432	1.60373	11.9707	0.223978	252.726
Durrell	August	PMAPHA 5h	A	M	3.68314	114.638		22.4857	0.732518	29.4651
Grace	August	PMAPHA 5h	A	F	1.50115	49.3874	4.67859	9.48779	0.25633	30.4015
Maggie	August	PMAPHA 5h	A	F	87.8556	16.4164		26.1196	0.455986	34.227
Seeana	August	PMAPHA 5h	A	F	38.7402	2.76209	1.17753	7.49412	0.326637	17.8241
Willow	August	PMAPHA 5h	A	F	13.1806	80.468	19.5669	39.406	6.96606	205.123
Coral	August	PMAPHA 5h	B	F	55.4573	1441.45	3.32489	47.2848	1.55111	565.469
Eliza	August	PMAPHA 5h	B	F	2.35606	318.772	3.28611	12.1795	2.82134	67.0135
Freya	August	PMAPHA 5h	B	F	127.559	1646.31	5.63736	55.1398	1.45904	945.557
Koori	August	PMAPHA 5h	B	M	7.25204	188.496	117.652	37.4888	6.71966	587.476
McCauley	August	PMAPHA 5h	B	M	7.81785	3557.81	59.9951	167.355	11.7678	414.944
River	August	PMAPHA 5h	B	F	26.4498	329.74	13.2249	42.671	1.82157	1148.22

## Sheet: Sheet3
Animal	Season	Stimulation	KoRV Status	Sex	IL6 ΔΔCq	IFNg ΔΔCq	IL4 ΔΔCq	IL10 ΔΔCq	TNFa ΔΔCq	IL17 ΔΔCq
Darwin	December	PMAio 12h	A	M	1.05363	3009.63	14.5745	3.44707	4.80778	144.545
Durrell	December	PMAio 12h	A	M	0.749237	10180.3	893.605	6.98129	15.818	1421.79
Grace	December	PMAio 12h	A	F	0.372454	414.473	22.0871	1.36144	2.63013	1256.45
Maggie	December	PMAio 12h	A	F	1.08147	340.851	4.76672	1.15909	1.30405	35.0902
Pepper	December	PMAio 12h	A	M	0.0244898	102.418	0.462756	0.931949	0.207089	199.234
Seeana	December	PMAio 12h	A	F	5.83683	2013.07	21.1881	4.57948	9.48196	258.709
Coral	December	PMAio 12h	B	F	3.5744	85741.3	1330.45	20.7883		124.302
Eliza	December	PMAio 12h	B	F	11.5006	720.894	138.491	10.7305	3.53974	10687.5
Freya	December	PMAio 12h	B	F	1.18293	1823.34	459.006	2.81351		892.909
Koori	December	PMAio 12h	B	M	2.69467	1964.72	333.168	2.42857	1.18108	11037.4
McCauley	December	PMAio 12h	B	M	28.3	5884.61	63.6783	11.4934	10.3584	3175.42
River	December	PMAio 12h	B	F	13.119	2309.85	41.1718	6.69733		229.697
Darwin	December	PMAio 5h	A	M	0.224046	431.097	39.4477	1.90774	1.39655	1620.1
Durrell	December	PMAio 5h	A	M	0.467748	1556.19	14300.8	64.6153	22.5305	23884.8
Grace	December	PMAio 5h	A	F	0.765511	741.598	1179.94	1.89802	151.639	469.342
Maggie	December	PMAio 5h	A	F	0.302555	450.464	2.93888	3.216	1.83435	846.442
Pepper	December	PMAio 5h	A	M	0.532027	1322.98	713.896	35.9912	11.3103	9472.77
Seeana	December	PMAio 5h	A	F	0.399379	920.216	22.5621	5.67976	6.17239	2948.63
Coral	December	PMAio 5h	B	F	0.101849	623.613	565.941	4.45217	13.4965	1221.56
Eliza	December	PMAio 5h	B	F	0.681343	353.718	58.7474	20.2024	2.86087	6411.53
Freya	December	PMAio 5h	B	F	0.296566	5391.33	1694.24	32.8182	61.241	83902.5
Koori	December	PMAio 5h	B	M	6.88064	772.046	735.48	37.0793	4.00706	16527.1
McCauley	December	PMAio 5h	B	M	46.3987	2.09137e+06	8.0805e+06	558.732	1777.97	24593.9
River	December	PMAio 5h	B	F	3.30006	18593.3	509.343	20.147	11.255	17468.8
Darwin	December	PMAPHA 12h	A	M	2.25857	453.641	11.9208	1.60816		258.749
Durrell	December	PMAPHA 12h	A	M	0.231463	127.898	56.0582	2.21738	1.58981	808.359
Grace	December	PMAPHA 12h	A	F	2.70097	32.7513	38.679	1.65116	0.754441	1471.92
Maggie	December	PMAPHA 12h	A	F	119.564	3695.72	91.8774	0.23191	10.5681	4677.88
Pepper	December	PMAPHA 12h	A	M	0.220047	63.3769	2.50686	4.3647	0.388472	2219.29
Seeana	December	PMAPHA 12h	A	F	15.0956	400.61	45.4451	6.30306	2.33926	2085.32
Coral	December	PMAPHA 12h	B	F	5.78741	581.211	127.373	6.4662		644.894
Eliza	December	PMAPHA 12h	B	F	224.853	437.409	256.504	24.1314	11.5742	18597.7
Freya	December	PMAPHA 12h	B	F	20.121	2165.71	639.423	19.0356		12166.5
Koori	December	PMAPHA 12h	B	M	7.41086	347.204	474.295	6.14597	1.4237	5255.6
McCauley	December	PMAPHA 12h	B	M				17.9587		30.4129
River	December	PMAPHA 12h	B	F	48.6834	193.388	10.2344	4.21449	8.31294	582.195
Darwin	December	PMAPHA 5h	A	M	0.637894	19.5811	5.74134	1.16586	0.179417	93.7917
Durrell	December	PMAPHA 5h	A	M	17.7849	1725.24	8437.37	1280.58	39.1945	165054
Grace	December	PMAPHA 5h	A	F	1.15605	16.3272	3.4803	5.42345	0.773359	1104.52
Maggie	December	PMAPHA 5h	A	F	28.1743	133.095	0.874365	23.0438	1.84844	3341.56
Pepper	December	PMAPHA 5h	A	M	65.2658	14049.7	17059.1	748.706	17.6092	21894.1
Seeana	December	PMAPHA 5h	A	F	1.58881	16.0884	1.75072	4.34076	2.12571	1626.94
Coral	December	PMAPHA 5h	B	F	0.962923	144.557	185.528	8.19926	7.65018	806.479
Eliza	December	PMAPHA 5h	B	F	60.4352	1339.35	89.0978	877.538	19.6617	30942.8
Freya	December	PMAPHA 5h	B	F	56.6609	88554.8	13628	811.407	22.8525	921920
Koori	December	PMAPHA 5h	B	M	17.8816	25.8198	3.78529	21.2649	3.36453	2226.26
McCauley	December	PMAPHA 5h	B	M	633.087	62270.4	30920.1	1879.66	35.1697	145057
River	December	PMAPHA 5h	B	F	11.212	603.398	11.4475	16.8768	1.70169	4695.18

## Sheet: Sheet4
Animal	Season	Stimulation	KoRV Status	Sex	IL6 ΔΔCq	IFNg ΔΔCq	IL4 ΔΔCq	IL10 ΔΔCq	TNFa ΔΔCq	IL17 ΔΔCq
Darwin	February	PMAio 5h	A	M	1.81093	1110.3	183.131	7.9819	7.60386	914.432
Durrell	February	PMAio 5h	A	M	0.0881972	379.216	48.7347	7.29484	0.761479	3342.88
Grace	February	PMAio 5h	A	F	0.998347	344.322	4.43094	1.86298	1.30823	1073.13
Maggie	February	PMAio 5h	A	F	0.866414	24.9874	1.68544	19.0686	0.595894	631.714
Pepper	February	PMAio 5h	A	M	0.0455709	124.868	11.7473	1.57381	3.6408	506.443
Seeana	February	PMAio 5h	A	F	3.01506	416.505	25.3197	6.50789	8.76764	126.429
Eliza	February	PMAio 5h	B	F	5.70284	3424.51	129.041	26.754	3.014	19779
Freya	February	PMAio 5h	B	F	0.549185	566.277	81.3102	3.66894	0.541624	3270.66
Koori	February	PMAio 5h	B	M	1.61407	826.402	122.845	35.7705	1.71796	8195.97
River	February	PMAio 5h	B	F	0.283429	177.424	12.8265	3.0974	1.33891	4156.23
Darwin	February	PMAPHA 5h	A	M	19.5718	167.812	7.06506	30.2886	0.858983	849.636
Durrell	February	PMAPHA 5h	A	M	0.108375	10.3682	2.40177	0.903815	0.519106	120.601
Grace	February	PMAPHA 5h	A	F	8.94177	10.7821	0.297417	1.62514	0.4899	48.1866
Maggie	February	PMAPHA 5h	A	F	25.7548	8.03764	2.00941	76.4673	1.43075	368.82
Pepper	February	PMAPHA 5h	A	M	0.769996	25.3326	5.2522	8.95642	16.9466	73.1569
Seeana	February	PMAPHA 5h	A	F	9.18055	29.2139	8.21682	12.0301	9.90791	37.4938
Eliza	February	PMAPHA 5h	B	F	16.7173	81.7571	0.515224	5.29002	1.0521	1229
Freya	February	PMAPHA 5h	B	F	16.8256	165.718	37.5981	9.73099	10.2858	1786.09
Koori	February	PMAPHA 5h	B	M	20.105	369.513	23.909	99.6973	7.05909	11824.4
River	February	PMAPHA 5h	B	F	4.30882	44.5481	15.97	20.6389	11.2145	4321.43
