# Supplementary material for: Altered Immune Cytokine Expression Associated with KoRV B Infection and Season in Captive Koalas
Source: PLoS One. 2016 Oct 5;11(10):e0163780. doi: 10.1371/journal.pone.0163780 (PMC5051944; doi:10.1371/journal.pone.0163780)
Supplement: S2 File — (XLSX) [file pone.0163780.s002.xlsx]

## Sheet: Sheet1
Animal	Month	KoRV	Sex	CD4:CD8
Koala 1	Apr	A	M	0.574349
Koala 2	Apr	A	M	1.46409
Koala 3	Apr	A	F	2.53151
Koala 4	Apr	A	F	0.76313
Koala 5	Apr	A	M	0.125
Koala 6	Apr	A	F	0.107321
Koala 7	Apr	A	F	0.716978
Koala 8	Apr	B	F	0.34151
Koala 9	Apr	B	F	0.61132
Koala 10	Apr	B	M	1.6358
Koala 11	Apr	B	F	0.216134
Koala 12	Apr	B	M	0.118257
Koala 13	Aug	B	F	0.267943
Koala 1	Aug	A	M	0.297302
Koala 2	Aug	A	M	1.90528
Koala 8	Aug	B	F	1.44393
Koala 9	Aug	B	F	4.99332
Koala 3	Aug	A	F	0.946058
Koala 10	Aug	B	M	8.1681
Koala 4	Aug	A	F	2.41162
Koala 12	Aug	B	M	2.96905
Koala 14	Aug	B	F	1.70527
Koala 6	Aug	A	F	1.10191
Koala 7	Aug	A	F	1.91853
Koala 13	Dec	B	F	0.992965
Koala 1	Dec	A	M	1.03247
Koala 2	Dec	A	M	0.943662
Koala 8	Dec	B	F	1.00772
Koala 9	Dec	B	F	0.977084
Koala 3	Dec	A	F	0.982655
Koala 10	Dec	B	M	1.00675
Koala 4	Dec	A	F	0.997701
Koala 12	Dec	B	M	0.971995
Koala 5	Dec	A	M	0.971685
Koala 14	Dec	B	F	0.971072
Koala 6	Dec	A	F	0.965261
Koala 1	Feb	A	M	0.198884
Koala 2	Feb	A	M	0.732043
Koala 8	Feb	B	F	0.554785
Koala 9	Feb	B	F	1.09429
Koala 3	Feb	A	F	1.23971
Koala 10	Feb	B	M	2.11404
Koala 4	Feb	A	F	0.752623
Koala 5	Feb	A	M	0.952638
Koala 14	Feb	B	F	1.33793
Koala 6	Feb	A	F	2.34567
